# Supplementary material for: Evidence in support of chromosomal sex influencing plasma based metabolome vs APOE genotype influencing brain metabolome profile in humanized APOE male and female mice
Source: PLoS One. 2020 Jan 9;15(1):e0225392. doi: 10.1371/journal.pone.0225392 (PMC6952084; doi:10.1371/journal.pone.0225392)
Supplement: S1 Table — (XLSX) [file pone.0225392.s001.xlsx]

## Sheet: Plasma_Plate1_2_Normalized
Sample Identification	Group	C0	C2	C3	C3-DC (C4-OH)	C3-OH	C3:1	C4	C4:1	C5	C5-DC (C6-OH)	C5-M-DC	C5-OH (C3-DC-M)	C5:1	C5:1-DC	C6 (C4:1-DC)	C6:1	C7-DC	C8	C9	C10	C10:1	C10:2	C12	C12-DC	C12:1	C14	C14:1	C14:1-OH	C14:2	C14:2-OH	C16	C16-OH	C16:1	C16:1-OH	C16:2	C16:2-OH	C18	C18:1	C18:1-OH	C18:2	Ala	Arg	Asn	Asp	Cit	Gln	Glu	Gly
		Acylcarnitine	Acylcarnitine	Acylcarnitine	Acylcarnitine	Acylcarnitine	Acylcarnitine	Acylcarnitine	Acylcarnitine	Acylcarnitine	Acylcarnitine	Acylcarnitine	Acylcarnitine	Acylcarnitine	Acylcarnitine	Acylcarnitine	Acylcarnitine	Acylcarnitine	Acylcarnitine	Acylcarnitine	Acylcarnitine	Acylcarnitine	Acylcarnitine	Acylcarnitine	Acylcarnitine	Acylcarnitine	Acylcarnitine	Acylcarnitine	Acylcarnitine	Acylcarnitine	Acylcarnitine	Acylcarnitine	Acylcarnitine	Acylcarnitine	Acylcarnitine	Acylcarnitine	Acylcarnitine	Acylcarnitine	Acylcarnitine	Acylcarnitine	Acylcarnitine	Amino acid	Amino acid	Amino acid	Amino acid	Amino acid	Amino acid	Amino acid	Amino acid
Plasma7606	ApoE 3 Female	17.5435	25.7534	0.6853	0.236521	0.0206298	0.0226231	0.597489	0.0312283	0.186067	0.036882	0.0394664	0.0549031	0.0307866	0.0198542	0.132333	0.024	0.019382	0.0818852	0.0229183	0.072728	0.268663	0.0733003	0.0739692	0.0456641	0.174643	0.108641	0.0721422	0.0285	0.0479426	0.0258945	0.2437	0.035075	0.102298	0.0237866	0.0449769	0.0230246	0.0514725	0.269393	0.0302546	0.138616	208.442	69.0393	27.2129	5.96121	55.0638	950.303	57.2471	236.773
Plasma7662	ApoE 3 Female	14.9435	26.1534	0.5213	0.225521	0.0236298	0.0246231	0.554489	0.0322283	0.172067	0.035882	0.0414664	0.0529031	0.0337866	0.0208542	0.144333	0.027	0.017382	0.0918852	0.0219183	0.071728	0.247663	0.0773003	0.0849692	0.0476641	0.184643	0.132641	0.0801422	0.0295	0.0469426	0.0258945	0.2787	0.033075	0.128298	0.0297866	0.0369769	0.0230246	0.0534725	0.261393	0.0282546	0.131616	211.442	63.0393	31.2129	5.24121	53.9638	833.303	32.1471	226.773
Plasma7673	ApoE 3 Female	13.9435	25.9534	0.3583	0.288521	0.0276298	0.0296231	0.443489	0.0432283	0.141067	0.048882	0.0394664	0.0639031	0.0427866	0.0298542	0.137333	0.03	0.026382	0.102885	0.0259183	0.086728	0.353663	0.0873003	0.0789692	0.0456641	0.241643	0.116641	0.0761422	0.0305	0.0489426	0.0278945	0.2537	0.039075	0.107298	0.0217866	0.0439769	0.0250246	0.0454725	0.259393	0.0302546	0.142616	178.442	50.0393	19.7129	3.93121	45.2638	743.303	21.9471	197.773
Plasma7574	ApoE 3 Female	17.6435	24.1534	0.5583	0.263521	0.0156298	0.0166231	0.603489	0.0332283	0.150067	0.029882	0.0334664	0.0509031	0.0347866	0.0158542	0.116333	0.02	0.015382	0.0798852	0.0189183	0.070728	0.264663	0.0653003	0.0789692	0.0546641	0.187643	0.105641	0.0801422	0.0255	0.0369426	0.0178945	0.2327	0.020075	0.111298	0.0217866	0.0389769	0.0190246	0.0434725	0.255393	0.0222546	0.145616	304.442	73.9393	43.2129	9.17121	72.7638	1769.3	55.0471	273.773
Plasma7577	ApoE 3 Female	15.3435	26.1534	0.6163	0.245521	0.0186298	0.0206231	0.647489	0.0362283	0.153067	0.029882	0.0334664	0.0509031	0.0327866	0.0148542	0.156333	0.025	0.015382	0.0798852	0.0219183	0.074728	0.287663	0.0583003	0.0839692	0.0446641	0.216643	0.115641	0.0841422	0.0285	0.0469426	0.0228945	0.2527	0.020075	0.133298	0.0247866	0.0479769	0.0250246	0.0584725	0.295393	0.0262546	0.174616	243.442	76.3393	361.413	164.631	61.0638	986.303	23.7471	262.773
Plasma7581	ApoE 3 Male	9.84355	19.3534	0.4033	0.259521	0.0176298	0.0186231	0.400489	0.0232283	0.140067	0.031882	0.0334664	0.0499031	0.0357866	0.0138542	0.132333	0.023	0.017382	0.0828852	0.0179183	0.072728	0.369663	0.0623003	0.0859692	0.0446641	0.266643	0.144641	0.0891422	0.0315	0.0509426	0.0188945	0.3077	0.022075	0.139298	0.0307866	0.0549769	0.0260246	0.0534725	0.375393	0.0412546	0.195616	208.442	60.9393	30.3129	0.66121	40.8638	572.303	27.9471	205.773
Plasma7609	ApoE 3 Male	22.6435	32.8534	0.4893	0.374521	0.0106298	0.0186231	0.628489	0.0362283	0.132067	0.028882	0.0344664	0.0679031	0.0357866	0.0188542	0.142333	0.024	0.019382	0.0918852	0.0169183	0.083728	0.266663	0.0723003	0.0759692	0.0466641	0.193643	0.108641	0.0921422	0.0265	0.0419426	0.0198945	0.2457	0.018075	0.119298	0.0207866	0.0369769	0.0220246	0.0434725	0.249393	0.0252546	0.145616	265.442	74.2393	36.5129	4.14121	43.3638	1170.3	31.4471	380.773
Plasma7612	ApoE 3 Male	35.3435	27.5534	0.8473	0.264521	0.0226298	0.0156231	0.791489	0.0302283	0.234067	0.032882	0.0344664	0.0699031	0.0317866	0.0148542	0.134333	0.025	0.016382	0.0768852	0.0189183	0.073728	0.326663	0.0643003	0.0699692	0.0456641	0.232643	0.0886407	0.0961422	0.0235	0.0349426	0.0188945	0.1767	0.019075	0.105298	0.0197866	0.0299769	0.0190246	0.0374725	0.226393	0.0182546	0.110616	421.442	111.639	59.1129	16.3312	80.6638	1363.3	59.0471	319.773
Plasma7659	ApoE 3 Male	19.5435	23.0534	0.4553	0.255521	0.0206298	0.0216231	0.414489	0.0302283	0.128067	0.030882	0.0314664	0.0519031	0.0367866	0.0228542	0.100333	0.022	0.015382	0.0778852	0.0169183	0.066728	0.196663	0.0543003	0.0589692	0.0446641	0.150643	0.0756407	0.0671422	0.0155	0.0269426	0.0138945	0.1507	0.012075	0.0802983	0.0177866	0.0249769	0.0200246	0.0284725	0.196393	0.0212546	0.0886157	249.442	69.2393	26.5129	9.52121	44.1638	888.303	51.1471	227.773
Plasma7670	ApoE 3 Male	15.6435	32.4534	0.3803	0.410521	0.0196298	0.0196231	0.609489	0.0322283	0.172067	0.036882	0.0364664	0.0599031	0.0357866	0.0208542	0.176333	0.024	0.020382	0.0908852	0.0229183	0.076728	0.311663	0.0843003	0.0979692	0.0496641	0.252643	0.149641	0.105142	0.0295	0.0499426	0.0198945	0.3197	0.023075	0.174298	0.0307866	0.0439769	0.0240246	0.0534725	0.357393	0.0422546	0.144616	131.442	58.8393	26.6129	3.82121	50.0638	1048.3	25.8471	179.773
Plasma7617	ApoE 4 Female	9.94355	25.3534	0.3893	0.264521	0.0186298	0.0216231	0.514489	0.0322283	0.132067	0.040882	0.0464664	0.0549031	0.0297866	0.0178542	0.158333	0.023	0.021382	0.0938852	0.0219183	0.079728	0.348663	0.0753003	0.110969	0.0616641	0.265643	0.171641	0.106142	0.0415	0.0649426	0.0298945	0.3707	0.047075	0.161298	0.0377866	0.0629769	0.0270246	0.0844725	0.342393	0.0402546	0.177616	136.442	65.6393	19.5129	1.13121	51.7638	602.303	21.7471	155.773
Plasma7733	ApoE 4 Female	14.5435	33.1534	0.4603	0.314521	0.0236298	0.0346231	0.490489	0.0432283	0.184067	0.041882	0.0454664	0.0599031	0.0387866	0.0288542	0.148333	0.029	0.024382	0.0898852	0.0249183	0.089728	0.340663	0.0893003	0.0869692	0.0556641	0.227643	0.136641	0.0841422	0.0315	0.0489426	0.0248945	0.3077	0.043075	0.127298	0.0267866	0.0449769	0.0230246	0.0694725	0.269393	0.0342546	0.133616	207.442	64.3393	34.4129	3.77121	40.6638	828.303	13.9471	227.773
Plasma3101	ApoE 4 Female	19.2435	39.6534	0.4053	0.364521	0.0176298	0.0226231	0.682489	0.0392283	0.170067	0.039882	0.0344664	0.0719031	0.0337866	0.0188542	0.213333	0.026	0.024382	0.110885	0.0219183	0.093728	0.237663	0.0663003	0.113969	0.0486641	0.187643	0.166641	0.128142	0.0455	0.0579426	0.0298945	0.4207	0.033075	0.174298	0.0327866	0.0619769	0.0280246	0.101472	0.514393	0.0522546	0.233616	247.442	117.639	43.7129	0.27321	80.2638	1711.3	25.8471	277.773
Plasma3103	ApoE 4 Female	16.6435	37.5534	0.5503	0.459521	0.0146298	0.0206231	0.837489	0.0432283	0.210067	0.040882	0.0464664	0.0659031	0.0317866	0.0208542	0.201333	0.025	0.022382	0.104885	0.0229183	0.091728	0.280663	0.0703003	0.0989692	0.0526641	0.199643	0.172641	0.121142	0.0435	0.0669426	0.0298945	0.4077	0.033075	0.170298	0.0377866	0.0659769	0.0270246	0.0924725	0.528393	0.0552546	0.247616	233.442	81.2393	44.4129	9.59121	45.4638	1359.3	32.6471	198.773
Plasma7714	ApoE 4 Female	18.2435	31.7534	0.3973	0.280521	0.0216298	0.0186231	0.714489	0.0322283	0.140067	0.040882	0.0364664	0.0609031	0.0307866	0.0138542	0.173333	0.022	0.018382	0.0848852	0.0199183	0.080728	0.316663	0.0763003	0.0999692	0.0446641	0.256643	0.135641	0.0911422	0.0265	0.0379426	0.0198945	0.2667	0.018075	0.129298	0.0237866	0.0359769	0.0200246	0.0464725	0.260393	0.0252546	0.117616	212.442	72.3393	32.5129	5.43121	59.9638	952.303	29.9471	219.773
Plasma7711	ApoE 4 Male	20.5435	28.5534	0.4743	0.255521	0.0166298	0.0206231	0.479489	0.0262283	0.147067	0.035882	0.0294664	0.0589031	0.0287866	0.0178542	0.100333	0.023	0.013382	0.0788852	0.0169183	0.056728	0.224663	0.0623003	0.0599692	0.0466641	0.158643	0.0606407	0.0501422	0.0165	0.0259426	0.0148945	0.1347	0.020075	0.0642983	0.0127866	0.0199769	0.0150246	0.0244725	0.147393	0.0182546	0.0696157	214.442	81.9393	16.0129	3.79121	38.0638	783.303	34.5471	218.773
Plasma7727	ApoE 4 Male	27.1435	34.2534	0.5823	0.240521	0.0196298	0.0196231	0.546489	0.0302283	0.145067	0.031882	0.0334664	0.0659031	0.0307866	0.0198542	0.113333	0.026	0.016382	0.0828852	0.0159183	0.056728	0.290663	0.0533003	0.0649692	0.0486641	0.187643	0.0646407	0.0491422	0.0155	0.0299426	0.0148945	0.1437	0.017075	0.0642983	0.0107866	0.0199769	0.0190246	0.0274725	0.121393	0.0132546	0.0626157	212.442	65.1393	25.2129	3.04121	29.5638	638.303	36.5471	234.773
Plasma7635	ApoE 4 Male	28.0435	28.6534	0.6713	0.232521	0.0216298	0.0176231	0.521489	0.0302283	0.152067	0.032882	0.0274664	0.0579031	0.0337866	0.0158542	0.105333	0.026	0.017382	0.0808852	0.0189183	0.067728	0.357663	0.0773003	0.0619692	0.0466641	0.231643	0.0776407	0.0831422	0.0205	0.0309426	0.0218945	0.1777	0.019075	0.0722983	0.0187866	0.0259769	0.0210246	0.0384725	0.194393	0.0212546	0.107616	296.442	81.8393	48.9129	13.7312	40.1638	1546.3	68.9471	340.773
Plasma7637	ApoE 4 Male	21.6435	33.4534	0.7633	0.302521	0.0176298	0.0246231	0.631489	0.0372283	0.196067	0.040882	0.0354664	0.0699031	0.0357866	0.0248542	0.208333	0.027	0.017382	0.0888852	0.0239183	0.080728	0.301663	0.0683003	0.101969	0.0516641	0.205643	0.178641	0.109142	0.0385	0.0679426	0.0228945	0.3557	0.028075	0.145298	0.0297866	0.0759769	0.0290246	0.0694725	0.396393	0.0422546	0.238616	288.442	124.639	59.2129	12.5312	58.4638	1719.3	60.2471	543.773
Plasma7641	ApoE 4 Male	16.8435	36.1534	0.4813	0.426521	0.0236298	0.0216231	0.618489	0.0332283	0.178067	0.040882	0.0414664	0.0699031	0.0417866	0.0218542	0.197333	0.03	0.025382	0.108885	0.0179183	0.099728	0.305663	0.0633003	0.128969	0.0526641	0.255643	0.218641	0.132142	0.0395	0.0729426	0.0278945	0.4287	0.032075	0.242298	0.0347866	0.0719769	0.0270246	0.0524725	0.454393	0.0472546	0.268616	245.442	27.5393	45.7129	11.1312	57.3638	1279.3	54.3471	344.773
[truncated: 170 more columns]
